# Supplementary material for: Changes in Diet Quality from Pregnancy to 6 Years Postpregnancy and Associations with Cardiometabolic Risk Markers
Source: Nutrients. 2023 Apr 13;15(8):1870. doi: 10.3390/nu15081870 (PMC10145322; doi:10.3390/nu15081870)
Supplement: Supplementary file 1 [file nutrients-15-01870-s001.zip]

Archive with 1 entries (1 files):
- nutrients-2301997-supplementary.pdf
